# Supplementary material for: National utilization of minimally invasive and open liver resections
Source: Surg Endosc. 2026 Apr 20;40(7):5780–9. doi: 10.1007/s00464-026-12678-9 (PMC13369177; doi:10.1007/s00464-026-12678-9)
Supplement: Supplementary file 2 — Supplementary file2 (XLS 15 KB) [file 464_2026_12678_MOESM2_ESM.xlsx]

## Sheet: Procedure_Indication
		ICD-10
		Surgery Type	Approach	Code	Description
	Procedure	Hepatic Lobectomy	Open	0FT10ZZ	Resection of Right Lobe Liver, Open Approach
			MIS	0FT14ZZ	Resection of Right Lobe Liver, Percutaneous Endoscopic Approach
			Open	0FT20ZZ	Resection of Left Lobe Liver, Open Approach
			MIS	0FT24ZZ	Resection of Left Lobe Liver, Percutaneous Endoscopic Approach
		Partial Hepatectomy	Open	0FB00ZZ	Excision of Liver, Open Approach
			MIS	0FB04ZZ	Excision of Liver, Percutaneous Endoscopic Approach
			Open	0FB10ZZ	Excision of Right Lobe Liver, Open Approach
			MIS	0FB14ZZ	Excision of Right Lobe Liver, Percutaneous Endoscopic Approach
			Open	0FB20ZZ	Excision of Left Lobe Liver, Open Approach
			MIS	0FB24ZZ	Excision of Left Lobe Liver, Percutaneous Endoscopic Approach
		Robotic-Assistance Modifier	MIS (Robotic-Assisted)	8E0W4CZ	Robotic Assisted Procedure of Trunk Region, Percutaneous Endoscopic Approach
		ICD-10
		Indication		Code	Description
	Indication	Primary Malignancy		C22.x	Malignant neoplasm of liver and intrahepatic bile ducts
				C23	Malignant neoplasm of the gallbladder
		Secondary Malignancy		C78.7	Secondary malignant neoplasm of liver and intrahepatic bile duct
				C78.6	Secondary malignant neoplasm of retroperitoneum and peritoneum
		Neuroendocrine Tumor		C7A.8	Other malignant neuroendocrine tumor
		Benign		D13.4	Benign neoplasm of liver
				D13.5	Benign neoplasm of extrahepatic bile ducts
				K76.89	Other specified diseases of liver (Cyst, FNH, Hepatosis)
	https://library.ahima.org/doc?oid=94033#.Y-gpb-zML0o

## Sheet: Complications
	No	Category	Subcategory	ICD-10
	1	Infection	Pneumonia	J150-J159 + J1520,212,212,29	Bacterial pneumonia, not elsewhere classified
				J18 (0,1,2,8,9)	Pneumonia, unspecified organism
			Urinary tract	N30	Cystitis
				N39	Other disorders of urinary system
			Sepsis	A40	Streptococcal sepsis
				A41	Other Sepsis
				R65	Symptoms and signs specifically associated with systemic inflammation and infection
			Other	A04	Other bacterial intestinal infections
	2	Wound Complication	Surgical site Infection	T81.4-6	Infection following a procedure, Complications of foreign body accidentally left in body following procedure, Acute reaction to foreign substance accidentally left during a procedure
			Surgical wound rupture	T81.3	Disruption of wound, not elsewhere classified
	3	End-Organ Dysfunction	Cardiac arrhythmia	I44	Atrioventricular and left bundle-branch block
				I48	Atrial fibrillation and flutter
				I49	Other cardiac arrhythmias
			Congestive heart failure	I50	Heart failure
				I51	Complications and ill-defined descriptions of heart disease
			Cardiac other (angina pectoris, cardiac arrest, myocardial infarction, acute ischemic heart disease, cardiovascular shock)	I20-24	Angina pectoris, acute MI, STEMI, nSTEMI, other acute ischemic heart diseases
				I46	Cardiac arrest
				T81.11	Postprocedural shock
			Global	R57	Shock, not elsewhere classified
			Kidney	N17	Acute kidney failure
			Respiratory	J80-84	Other respiratory diseases principally affecting the interstitium
				J90	Pleural effusion, not elsewhere classified
				J91	Pleural effusion in conditions classified elsewhere
				J93	Pneumothorax and air leak
				J96	Respiratory failure, not elsewhere classified
				R06	Abnormalities of breathing
				R09	Other symptoms and signs involving the circulatory and respiratory system
				R09	Other symptoms and signs involving the circulatory and respiratory system
	4	Thromboembolic Complications		I26	Pulmonary embolism
				I80	Phlebitis and thrombophlebitis
				T80.0	Air embolism following infusion, transfusion and therapeutic injection
				T81.7	Vascular complications following a procedure, not elsewhere classified
				I63	Cerebral infarction
				I82.4	Acute embolism and thrombosis of deep veins of lower extremity
	5	Accidental Laceration or Puncture		I97.51	Accidental puncture and laceration of a circulatory system organ or structure during a circulatory system procedure
				I97.52	Accidental puncture and laceration of a circulatory system organ or structure during other procedure
				K91.71	Accidental puncture and laceration of a digestive system organ or structure during a digestive system procedure
				K91.72	Accidental puncture and laceration of a digestive system organ or structure during other procedure
	6	Transfusion		30233N*	auto/non-auto RBC into peripheral vein, percutaneous approach
				30233P*	auto/non-auto Frozen RBC into peripheral vein, percutaneous approach
				30233R*	auto/non-auto platelets into peripheral vein, percutaneous approach
	7	Other		T81.8	Other complications of procedures, not elsewhere classified
				T81.9	Unspecified complication of procedure
